# Supplementary material for: Factors Influencing Marker Expressions of Cultured Human Cord Blood-Derived Mast Cells
Source: Int J Mol Sci. 2023 Oct 4;24(19):14891. doi: 10.3390/ijms241914891 (PMC10573221; doi:10.3390/ijms241914891)
Supplement: Supplementary file 1 [file ijms-24-14891-s001.zip]

Archive with 1 entries (1 files):
- Supplementary figure S1.pdf
